# Supplementary material for: Physicochemical Properties of Extracellular Polymeric Substances Produced by Three Bacterial Isolates From Biofouled Reverse Osmosis Membranes
Source: Front Microbiol. 2021 Jul 13;12:668761. doi: 10.3389/fmicb.2021.668761 (PMC8328090; doi:10.3389/fmicb.2021.668761)
Supplement: Supplementary file 2 [file Table_2.xlsx]

## Sheet: gtdbtk.bac120.summary
Table S2. Excel file generated by GTDBtk showing the taxonomy, ANI, and other parameters used in the taxonomic classification of RO isolates genomes.
Genome	closest_placement_reference	closest_placement_taxonomy	closest_placement_ani	closest_placement_af	pplacer_taxonomy	classification_method	note	aa_percent	translation_table	red_value
R03	GCF_000935355.1	d__Bacteria;p__Firmicutes;c__Bacilli;o__Bacillales;f__Bacillaceae_B;g__Bacillus_F;s__Bacillus_F aquimaris_B	83.12	0.69	d__Bacteria;p__Firmicutes;c__Bacilli;o__Bacillales;f__Bacillaceae_B;g__Bacillus_F;s__	Placement	taxonomic classification fully defined by topology	99.05	11	0.985457
R01	GCF_001293645.1	d__Bacteria;p__Firmicutes;c__Bacilli;o__Bacillales;f__Bacillaceae_I;g__Bacillus_G;s__Bacillus_G sp001293645	91.01	0.84	d__Bacteria;p__Firmicutes;c__Bacilli;o__Bacillales;f__Bacillaceae_I;g__Bacillus_G;s__	Placement	taxonomic classification fully defined by topology	99.11	11	0.994668
R02	GCF_001293645.1	d__Bacteria;p__Firmicutes;c__Bacilli;o__Bacillales;f__Bacillaceae_I;g__Bacillus_G;s__Bacillus_G sp001293645	92.22	0.88	d__Bacteria;p__Firmicutes;c__Bacilli;o__Bacillales;f__Bacillaceae_I;g__Bacillus_G;s__	Placement	taxonomic classification fully defined by topology	99.11	11	0.994428
